# Supplementary material for: A strongly adhesive hemostatic hydrogel for the repair of arterial and heart bleeds
Source: Nat Commun. 2019 May 14;10:2060. doi: 10.1038/s41467-019-10004-7 (PMC6517429; doi:10.1038/s41467-019-10004-7)
Supplement: Supplementary file 12 — Source Data [file 41467_2019_10004_MOESM12_ESM.xlsx]

## Sheet: Figure 1c
		GelMA/HA-NB/LAP	GelMA/HA-NB	GelMA/LAP	Unit:Pa
		3301	549.5	469.7
		3119	648.7	486.5
		3130	404.2	478.4

## Sheet: Figure 1d
	GelMA/HA-NB/LAP	GelMA/HA-NB	GelMA/LAP	Unit: s
	1.385	31.54	1.385
	1.384	31.71	1.384
	1.385	34.5	1.382

## Sheet: Figure 2b
	GelMA/HA-NB/LAP-High	GelMA/HA-NB/LAP-Low	GelMA/HA-NB	GelMA/LAP	Fibrin glue	Cyanoacrylate (CA)	Suriflo
	307.5	185.25	42.5	39	64.5	26.25	3.75
	271.5	136.5	36	27	44.25	25.5	6.75
	291	142.5	36.75	26.25	48	18	8.25

## Sheet: Figure 3c
Before Surgery				After Surgery
	0	62.5393			0	53.3327
	0.001	62.7098			0.001	53.3792
	0.002	62.7098			0.002	53.3637
	0.003	62.6943			0.003	53.4412
	0.004	62.6943			0.004	53.4877
	0.005	62.6633			0.005	53.3947
	0.006	62.6633			0.006	53.3327
	0.007	62.5703			0.007	53.5032
	0.008	62.7253			0.008	53.3792
	0.009	62.6013			0.009	53.4412
	0.01	62.6323			0.01	53.4257
	0.011	62.5858			0.011	53.4102
	0.012	62.5858			0.012	53.3637
	0.013	62.4618			0.013	53.5652
	0.014	62.6323			0.014	53.4567
	0.015	62.4773			0.015	53.5187
	0.016	62.5083			0.016	53.5187
	0.017	62.4928			0.017	53.5652
	0.018	62.3378			0.018	53.4722
	0.019	62.3223			0.019	53.6737
	0.02	62.5393			0.02	53.5652
	0.021	62.5393			0.021	53.6427
	0.022	62.4463			0.022	53.6582
	0.023	62.5083			0.023	53.6892
	0.024	62.5083			0.024	53.5652
	0.025	62.3998			0.025	53.7822
	0.026	62.3378			0.026	53.6892
	0.027	62.4928			0.027	53.7357
	0.028	62.3533			0.028	53.7202
	0.029	62.4153			0.029	53.7822
	0.03	62.3533			0.03	53.7047
	0.031	62.2293			0.031	53.9062
	0.032	62.1518			0.032	53.8907
	0.033	62.3533			0.033	53.9527
	0.034	62.1673			0.034	53.9527
	0.035	62.2138			0.035	53.9992
	0.036	62.2138			0.036	53.8907
	0.037	62.2138			0.037	53.9062
	0.038	62.1053			0.038	54.0302
	0.039	62.2758			0.039	53.9527
	0.04	62.1673			0.04	54.0302
	0.041	62.1983			0.041	53.9992
	0.042	62.1518			0.042	53.9217
	0.043	62.1983			0.043	53.8907
	0.044	62.0433			0.044	54.0147
	0.045	62.2448			0.045	53.9217
	0.046	62.1053			0.046	53.9682
	0.047	62.1208			0.047	53.9527
	0.048	62.1208			0.048	53.9527
	0.049	62.1053			0.049	53.8752
	0.05	61.9813			0.05	54.0922
	0.051	62.1673			0.051	53.9837
	0.052	62.1983			0.052	54.0457
	0.053	62.1363			0.053	54.0767
	0.054	62.1673			0.054	54.0457
	0.055	62.1673			0.055	53.9372
	0.056	62.0123			0.056	54.1232
	0.057	61.9813			0.057	54.0302
	0.058	62.0898			0.058	54.0767
	0.059	62.0123			0.059	54.0767
	0.06	62.0278			0.06	54.1697
	0.061	61.9968			0.061	53.9992
	0.062	61.8883			0.062	54.2317
	0.063	61.8418			0.063	54.2472
	0.064	62.0123			0.064	54.2937
	0.065	61.8573			0.065	54.3402
	0.066	61.9038			0.066	54.3092
	0.067	61.8883			0.067	54.2627
	0.068	61.9038			0.068	54.1542
	0.069	61.7798			0.069	54.3402
	0.07	61.9658			0.07	54.2007
	0.071	61.8728			0.071	54.2472
	0.072	61.9038			0.072	54.1852
	0.073	61.8728			0.073	54.0922
	0.074	61.8573			0.074	54.0457
	0.075	61.7798			0.075	54.1542
	0.076	61.9193			0.076	54.0612
	0.077	61.7953			0.077	54.0922
	0.078	61.7488			0.078	54.0612
	0.079	61.7178			0.079	54.0767
	0.08	61.7333			0.08	53.9527
	0.081	61.5938			0.081	54.1542
	0.082	61.7798			0.082	54.0302
	0.083	61.7798			0.083	54.1077
	0.084	61.7488			0.084	54.0612
	0.085	61.8263			0.085	54.0922
	0.086	61.8263			0.086	53.9682
	0.087	61.7488			0.087	54.1852
	0.088	61.6713			0.088	54.0457
	0.089	61.9038			0.089	54.1077
	0.09	61.7488			0.09	54.1232
	0.091	61.8108			0.091	54.1542
	0.092	61.7488			0.092	54.0147
	0.093	61.6248			0.093	54.2627
	0.094	61.6093			0.094	54.2317
	0.095	61.7023			0.095	54.2162
	0.096	61.6248			0.096	54.2782
	0.097	61.6403			0.097	54.2782
	0.098	61.6558			0.098	54.1542
	0.099	61.6868			0.099	54.0147
	0.1	61.5783			0.1	54.2162
	0.101	61.7488			0.101	54.1232
	0.102	61.6558			0.102	54.1387
	0.103	61.7178			0.103	54.1542
	0.104	61.6868			0.104	54.0302
	0.105	61.7488			0.105	53.9992
	0.106	61.2373			0.106	54.0767
	0.107	61.6868			0.107	54.0302
	0.108	61.5163			0.108	54.0612
	0.109	61.5938			0.109	54.1232
	0.11	61.5938			0.11	54.1077
	0.111	61.6093			0.111	54.0612
	0.112	61.5318			0.112	54.2162
	0.113	61.7333			0.113	54.1542
	0.114	61.7643			0.114	54.1697
	0.115	61.7488			0.115	54.2162
	0.116	61.7953			0.116	54.2317
	0.117	61.8418			0.117	54.1697
	0.118	61.7643			0.118	54.3557
	0.119	61.6868			0.119	54.2627
	0.12	61.8573			0.12	54.3092
	0.121	61.7178			0.121	54.3247
	0.122	61.7643			0.122	54.3247
	0.123	61.7178			0.123	54.2782
	0.124	61.6403			0.124	54.4332
	0.125	61.5628			0.125	54.5107
	0.126	61.7178			0.126	54.4332
	0.127	61.5938			0.127	54.5262
	0.128	61.6403			0.128	54.5107
	0.129	61.6248			0.129	54.4487
	0.13	61.6403			0.13	54.3402
	0.131	61.5318			0.131	54.5727
	0.132	61.7333			0.132	54.4332
	0.133	61.6248			0.133	54.4797
	0.134	61.7023			0.134	54.4487
	0.135	61.6713			0.135	54.3402
	0.136	61.7178			0.136	54.3247
	0.137	61.6093			0.137	54.4797
	0.138	61.8108			0.138	54.3557
	0.139	61.7023			0.139	54.4332
	0.14	61.7488			0.14	54.4022
	0.141	61.7178			0.141	54.4332
	0.142	61.7643			0.142	54.3247
	0.143	61.6403			0.143	54.4797
	0.144	61.8418			0.144	54.3712
	0.145	61.8418			0.145	54.4487
	0.146	61.8418			0.146	54.4022
	0.147	61.8573			0.147	54.4642
	0.148	61.9038			0.148	54.3402
	0.149	61.7798			0.149	54.5417
	0.15	61.7953			0.15	54.4332
	0.151	62.1983			0.151	54.4487
	0.152	61.9038			0.152	54.4797
	0.153	61.9658			0.153	54.4487
	0.154	61.8573			0.154	54.3247
	0.155	61.7953			0.155	54.5417
	0.156	61.6713			0.156	54.6192
	0.157	61.8108			0.157	54.5572
	0.158	61.6713			0.158	54.6502
	0.159	61.6868			0.159	54.6347
	0.16	61.6403			0.16	54.5262
	0.161	61.6558			0.161	54.4952
	0.162	61.5318			0.162	54.6347
	0.163	61.7023			0.163	54.5107
	0.164	61.5783			0.164	54.5417
	0.165	61.6403			0.165	54.5727
	0.166	61.6093			0.166	54.4332
	0.167	61.6093			0.167	54.4177
	0.168	61.4853			0.168	54.5727
	0.169	61.6713			0.169	54.4642
	0.17	61.5163			0.17	54.4797
	0.171	61.5163			0.171	54.4952
	0.172	61.4853			0.172	54.4642
	0.173	61.4233			0.173	54.3867
	0.174	61.2993			0.174	54.5572
	0.175	61.5008			0.175	54.4487
	0.176	61.5008			0.176	54.4797
	0.177	61.4543			0.177	54.4797
	0.178	61.4853			0.178	54.4952
	0.179	61.5008			0.179	54.3867
	0.18	61.3923			0.18	54.5727
	0.181	61.2993			0.181	54.4642
	0.182	61.4543			0.182	54.5107
	0.183	61.3458			0.183	54.5107
	0.184	61.3768			0.184	54.5417
	0.185	61.3613			0.185	54.4332
	0.186	61.2373			0.186	54.6347
	0.187	61.1908			0.187	54.5417
	0.188	61.3148			0.188	54.5572
	0.189	61.2218			0.189	54.5572
	0.19	61.2373			0.19	54.5727
	0.191	61.1908			0.191	54.4797
	0.192	61.1908			0.192	54.4332
	0.193	61.1133			0.193	54.5882
	0.194	61.2373			0.194	54.6037
	0.195	61.1443			0.195	54.6192
	0.196	61.1908			0.196	54.6347
	0.197	61.1598			0.197	54.5572
	0.198	61.1598			0.198	54.5107
	0.199	61.0514			0.199	54.6502
	0.2	61.2528			0.2	54.5572
	0.201	61.0978			0.201	54.6037
	0.202	61.0823			0.202	54.5417
	0.203	61.0204			0.203	54.5417
	0.204	61.0204			0.204	54.3867
	0.205	60.9119			0.205	54.5727
	0.206	61.0978			0.206	54.4797
	0.207	61.0978			0.207	54.5572
	0.208	61.0669			0.208	54.5882
	0.209	61.1288			0.209	54.6037
	0.21	61.1443			0.21	54.4952
	0.211	61.0514			0.211	54.6812
	0.212	60.9894			0.212	54.5727
	0.213	61.1288			0.213	54.2627
	0.214	61.0359			0.214	54.4332
	0.215	61.0514			0.215	54.4177
	0.216	61.0204			0.216	54.3247
	0.217	60.8809			0.217	54.5417
	0.218	60.8344			0.218	54.5882
	0.219	60.9584			0.219	54.5572
	0.22	60.8654			0.22	54.6192
	0.221	60.8809			0.221	54.6037
	0.222	60.8499			0.222	54.5262
	0.223	60.8654			0.223	54.4642
	0.224	60.7879			0.224	54.6192
	0.225	60.9274			0.225	54.5262
	0.226	60.8189			0.226	54.5727
	0.227	60.8809			0.227	54.5417
	0.228	60.8344			0.228	54.4487
	0.229	60.8654			0.229	54.4332
	0.23	60.7259			0.23	54.5262
	0.231	60.9119			0.231	54.4797
	0.232	60.8034			0.232	54.2627
	0.233	60.8344			0.233	54.3712
	0.234	60.8034			0.234	54.3402
	0.235	60.8034			0.235	54.2627
	0.236	60.6794			0.236	54.4022
	0.237	60.8809			0.237	54.3247
	0.238	60.9119			0.238	54.3557
	0.239	60.8499			0.239	54.3557
	0.24	60.9119			0.24	54.3402
	0.241	60.9739			0.241	54.2317
	0.242	60.8809			0.242	54.3867
	0.243	60.8189			0.243	54.2782
	0.244	60.9739			0.244	54.2937
	0.245	60.8964			0.245	54.2782
	0.246	60.9429			0.246	54.2782
	0.247	60.9429			0.247	54.1542
	0.248	60.8344			0.248	54.3402
	0.249	60.8034			0.249	54.3867
	0.25	60.9429			0.25	54.2937
	0.251	60.8654			0.251	54.3092
	0.252	60.9274			0.252	54.2937
	0.253	60.9429			0.253	54.2007
	0.254	60.9584			0.254	54.1077
	0.255	60.8964			0.255	54.3092
	0.256	61.0669			0.256	54.1697
	0.257	60.9894			0.257	54.2162
	0.258	61.0359			0.258	54.1852
	0.259	61.0359			0.259	54.1077
	0.26	61.0823			0.26	54.0147
	0.261	60.9584			0.261	54.1697
	0.262	61.1753			0.262	54.0457
	0.263	61.0514			0.263	54.0767
	0.264	61.0978			0.264	54.0457
	0.265	61.0514			0.265	54.0767
	0.266	61.0823			0.266	53.9217
	0.267	60.9739			0.267	54.1542
	0.268	61.1753			0.268	54.0147
	0.269	61.2218			0.269	54.1232
	0.27	61.1753			0.27	53.9372
	0.271	61.2683			0.271	54.0922
	0.272	61.2838			0.272	53.9372
	0.273	61.1753			0.273	54.1852
	0.274	61.1288			0.274	53.9992
	0.275	61.3148			0.275	54.0147
	0.276	61.1908			0.276	53.9837
	0.277	61.2373			0.277	54.0302
	0.278	61.2373			0.278	53.8752
	0.279	61.1598			0.279	54.0922
	0.28	61.1443			0.28	54.1387
	0.281	61.2683			0.281	54.1387
	0.282	61.2218			0.282	54.1697
	0.283	61.2838			0.283	54.2317
	0.284	61.2993			0.284	54.1077
	0.285	61.3768			0.285	54.0922
	0.286	61.2838			0.286	54.1852
	0.287	61.4543			0.287	54.0922
	0.288	61.4078			0.288	54.1077
	0.289	61.4698			0.289	54.1077
	0.29	61.4853			0.29	53.9992
	0.291	61.5163			0.291	53.9682
	0.292	61.4388			0.292	54.0922
	0.293	61.6093			0.293	53.9992
	0.294	61.5318			0.294	54.0302
	0.295	61.5628			0.295	54.0147
	0.296	61.5628			0.296	54.0302
	0.297	61.5783			0.297	53.9217
	0.298	61.4853			0.298	54.0922
	0.299	61.6868			0.299	53.9992
	0.3	61.7023			0.3	54.0612
	0.301	61.7178			0.301	54.1077
	0.302	61.7798			0.302	54.1077
	0.303	61.7953			0.303	54.0302
	0.304	61.7178			0.304	54.2317
	0.305	61.6713			0.305	54.1542
	0.306	61.8418			0.306	54.1542
	0.307	61.7333			0.307	54.1697
	0.308	61.8108			0.308	54.1387
	0.309	61.7643			0.309	54.0767
	0.31	61.7023			0.31	54.2317
	0.311	61.6403			0.311	54.2782
	0.312	61.7953			0.312	54.2317
	0.313	61.6868			0.313	54.2782
	0.314	61.7488			0.314	54.2937
	0.315	61.7488			0.315	54.2007
	0.316	61.7798			0.316	54.1387
	0.317	61.6713			0.317	54.3402
	0.318	61.8573			0.318	54.2317
	0.319	61.7643			0.319	54.2472
	0.32	61.8263			0.32	54.2162
	0.321	61.8108			0.321	54.1232
	0.322	61.8108			0.322	54.0612
	0.323	61.5628			0.323	54.2317
	0.324	61.8728			0.324	54.0922
	0.325	61.7488			0.325	54.1542
	0.326	61.7953			0.326	54.0922
	0.327	61.8108			0.327	54.1697
	0.328	61.7023			0.328	54.0302
	0.329	61.6868			0.329	54.2317
	0.33	61.8573			0.33	54.1232
	0.331	61.8883			0.331	54.2162
	0.332	61.8573			0.332	54.2627
	0.333	61.9503			0.333	54.2937
	0.334	61.9658			0.334	54.1387
	0.335	61.9348			0.335	54.3557
	0.336	61.8573			0.336	54.2472
	0.337	62.0433			0.337	54.2627
	0.338	61.9348			0.338	54.2472
	0.339	61.9968			0.339	54.2627
	0.34	61.9968			0.34	54.1387
	0.341	61.9348			0.341	54.3402
	0.342	61.5008			0.342	54.3712
	0.343	61.9348			0.343	54.3712
	0.344	61.7953			0.344	54.3867
	0.345	61.9193			0.345	54.4177
	0.346	61.9503			0.346	54.5572
	0.347	62.0123			0.347	54.3557
	0.348	61.9348			0.348	54.5262
	0.349	62.1363			0.349	54.4177
	0.35	62.0433			0.35	54.4642
	0.351	62.1053			0.351	54.4177
	0.352	62.1053			0.352	54.3092
	0.353	62.1983			0.353	54.2472
	0.354	62.0588			0.354	54.3712
	0.355	62.2448			0.355	54.2317
	0.356	62.1518			0.356	54.2317
	0.357	62.1673			0.357	54.2007
	0.358	62.1363			0.358	54.1697
	0.359	62.1208			0.359	54.0302
	0.36	62.0278			0.36	54.1697
	0.361	62.2603			0.361	54.0767
	0.362	62.2603			0.362	54.0922
	0.363	62.2293			0.363	54.1387
	0.364	62.2913			0.364	54.0922
	0.365	62.3223			0.365	53.6272
	0.366	62.2293			0.366	54.0302
	0.367	62.1518			0.367	53.8907
	0.368	62.3068			0.368	53.9372
	0.369	62.1828			0.369	53.9372
	0.37	62.2293			0.37	53.9372
	0.371	62.1518			0.371	53.8442
	0.372	62.2603			0.372	54.0147
	0.373	62.1053			0.373	54.1077
	0.374	62.3068			0.374	53.9992
	0.375	62.1983			0.375	54.0612
	0.376	62.3068			0.376	54.0457
	0.377	62.2913			0.377	53.9372
	0.378	62.3688			0.378	53.8442
	0.379	62.2293			0.379	54.0302
	0.38	62.4308			0.38	53.8752
	0.381	62.3068			0.381	53.9062
	0.382	62.3688			0.382	53.8752
	0.383	62.3378			0.383	53.7667
	0.384	62.3688			0.384	53.7667
	0.385	62.2138			0.385	53.8752
	0.386	62.4308			0.386	53.7667
	0.387	62.2913			0.387	53.8287
	0.388	62.3068			0.388	53.7977
	0.389	62.2913			0.389	53.8132
	0.39	62.2758			0.39	53.7047
	0.391	62.1518			0.391	53.8907
	0.392	62.3533			0.392	53.7667
	0.393	62.3688			0.393	53.8132
	0.394	62.3688			0.394	53.7822
	0.395	62.4153			0.395	53.7977
	0.396	62.4308			0.396	53.6582
	0.397	62.3533			0.397	53.8442
	0.398	62.3068			0.398	53.7202
	0.399	62.6323			0.399	53.7512
	0.4	62.4308			0.4	53.7047
	0.401	62.5083			0.401	53.6892
	0.402	62.4618			0.402	53.5807
	0.403	62.3998			0.403	53.7357
	0.404	62.3378			0.404	53.7202
	0.405	62.5083			0.405	53.6892
	0.406	62.3998			0.406	53.6737
	0.407	62.4308			0.407	53.6582
	0.408	62.4618			0.408	53.5497
	0.409	62.4618			0.409	53.4722
	0.41	62.3998			0.41	53.6117
	0.411	62.5548			0.411	53.4877
	0.412	62.4773			0.412	53.5187
	0.413	62.5548			0.413	53.4722
	0.414	62.5703			0.414	53.3482
	0.415	62.6168			0.415	53.3018
	0.416	62.3998			0.416	53.3947
	0.417	62.6943			0.417	53.3173
	0.418	62.5548			0.418	53.3327
	0.419	62.6478			0.419	53.3637
	0.42	62.6478			0.42	53.3482
	0.421	62.6788			0.421	53.2863
	0.422	62.6013			0.422	53.5187
	0.423	62.8028			0.423	53.3792
	0.424	62.8803			0.424	53.4412
	0.425	62.8648			0.425	53.4257
	0.426	62.9578			0.426	53.4567
	0.427	62.9888			0.427	53.3327
	0.428	62.9268			0.428	53.5497
	0.429	62.8958			0.429	53.4567
	0.43	63.1282			0.43	53.4722
	0.431	62.9733			0.431	53.5032
	0.432	63.0507			0.432	53.5032
	0.433	62.9888			0.433	53.4102
	0.434	62.9268			0.434	53.5652
	0.435	62.8338			0.435	53.6117
	0.436	63.0197			0.436	53.5187
	0.437	62.8338			0.437	53.5807
	0.438	62.9113			0.438	53.5497
	0.439	62.8803			0.439	53.4567
	0.44	62.9578			0.44	53.3637
	0.441	62.8493			0.441	53.5652
	0.442	63.0662			0.442	53.3947
	0.443	62.9888			0.443	53.4567
	0.444	63.0972			0.444	53.3947
	0.445	63.1282			0.445	53.3173
	0.446	63.1902			0.446	53.2398
	0.447	63.0972			0.447	53.4412
	0.448	63.3452			0.448	53.2863
	0.449	63.2367			0.449	53.3637
	0.45	63.3297			0.45	53.3327
	0.451	63.3142			0.451	53.3792
	0.452	63.3917			0.452	53.4412
	0.453	63.2677			0.453	53.5187
	0.454	63.4847			0.454	53.4412
	0.455	63.5622			0.455	53.5032
	0.456	63.5312			0.456	53.5032
	0.457	63.5777			0.457	53.5342
	0.458	63.6087			0.458	53.4412
	0.459	63.4537			0.459	53.6272
	0.46	63.4382			0.46	53.6272
	0.461	63.5622			0.461	53.6117
	0.462	63.4537			0.462	53.6117
	0.463	63.4537			0.463	53.6427
	0.464	63.4692			0.464	53.5187
	0.465	63.3607			0.465	53.7357
	0.466	63.2987			0.466	53.7357
	0.467	63.4692			0.467	53.7357
	0.468	63.3607			0.468	53.7667
	0.469	63.4227			0.469	53.7667
	0.47	63.4072			0.47	53.6737
	0.471	63.4537			0.471	53.6117
	0.472	63.3607			0.472	53.7667
	0.473	63.5312			0.473	53.6582
	0.474	63.4227			0.474	53.6582
	0.475	63.5157			0.475	53.6272
	0.476	63.5157			0.476	53.5032
	0.477	63.5622			0.477	53.4722
	0.478	63.4692			0.478	53.5962
	0.479	63.6552			0.479	53.7357
	0.48	63.5622			0.48	53.6427
	0.481	63.6087			0.481	53.7047
	0.482	63.5932			0.482	53.6892
	0.483	63.6242			0.483	53.6117
	0.484	63.4692			0.484	53.7357
	0.485	63.6707			0.485	53.6427
	0.486	63.7327			0.486	53.6427
	0.487	63.6862			0.487	53.6582
	0.488	63.7327			0.488	53.6272
	0.489	63.7327			0.489	53.5342
	0.49	63.6397			0.49	53.6737
	0.491	63.5622			0.491	53.6117
	0.492	63.7172			0.492	53.5807
	0.493	63.5777			0.493	53.5807
	0.494	63.6242			0.494	53.5652
	0.495	63.5932			0.495	53.4567
	0.496	63.5002			0.496	53.5962
	0.497	63.4692			0.497	53.6427
	0.498	63.6707			0.498	53.6737
	0.499	63.5002			0.499	53.6737
	0.5	63.5777			0.5	53.6427
	0.501	63.5157			0.501	53.5342
	0.502	63.5467			0.502	53.4567
	0.503	63.4382			0.503	53.6117
	0.504	63.6397			0.504	53.4412
	0.505	63.5312			0.505	53.4877
	0.506	63.5932			0.506	53.4102
	0.507	63.5622			0.507	53.3173
	0.508	63.5932			0.508	53.2243
	0.509	63.4692			0.509	53.3947
	0.51	63.6862			0.51	53.2243
	0.511	63.5312			0.511	53.2863
	0.512	63.5622			0.512	53.2243
	0.513	63.5312			0.513	53.2398
	0.514	63.6242			0.514	53.1003
	0.515	63.4382			0.515	53.3018
	0.516	63.6552			0.516	53.1623
	0.517	63.6862			0.517	53.2243
	0.518	63.6707			0.518	53.1778
	0.519	63.6862			0.519	53.2243
	0.52	63.7017			0.52	53.0693
	0.521	63.5777			0.521	53.2708
	0.522	63.5157			0.522	53.1313
	0.523	63.6397			0.523	53.1933
	0.524	63.5157			0.524	53.1468
	0.525	63.5312			0.525	53.1778
	0.526	63.5312			0.526	53.0073
	0.527	63.3917			0.527	53.2553
	0.528	63.3452			0.528	53.2398
	0.529	63.4382			0.529	53.2398
	0.53	63.3607			0.53	53.2398
	0.531	63.3762			0.531	53.2553
	0.532	63.4072			0.532	53.1003
	0.533	63.3917			0.533	53.0538
	0.534	63.2987			0.534	53.1468
	0.535	63.4692			0.535	53.0538
	0.536	63.3917			0.536	53.1313
	0.537	63.4692			0.537	53.0538
	0.538	63.4692			0.538	52.9453
	0.539	63.5002			0.539	52.8523
	0.54	63.3917			0.54	52.8368
	0.541	63.5622			0.541	52.7748
	0.542	63.4227			0.542	52.7748
	0.543	63.4382			0.543	52.7903
	0.544	63.4227			0.544	52.7438
	0.545	63.4382			0.545	52.6353
	0.546	63.3142			0.546	52.8213
	0.547	63.5002			0.547	52.6973
	0.548	63.4382			0.548	52.7128
	0.549	63.4382			0.549	52.6973
	0.55	63.4537			0.55	52.6818
	0.551	63.4692			0.551	52.6198
	0.552	63.3297			0.552	52.8058
	0.553	63.2832			0.553	52.7283
	0.554	63.4227			0.554	52.7128
	0.555	63.3142			0.555	52.7128
	0.556	63.3452			0.556	52.7438
	0.557	63.3452			0.557	52.6353
	0.558	63.2522			0.558	52.8058
	0.559	63.2212			0.559	52.8523
	0.56	63.4072			0.56	52.7903
	0.561	64.1977			0.561	52.8368
	0.562	63.6707			0.562	52.8058
	0.563	63.8102			0.563	52.6818
	0.564	63.7017			0.564	52.6198
	0.565	63.6397			0.565	52.7748
	0.566	63.7327			0.566	52.6198
	0.567	63.6087			0.567	52.6818
	0.568	63.6707			0.568	52.5268
	0.569	63.6087			0.569	52.5268
	0.57	63.6242			0.57	52.3718
	0.571	63.4847			0.571	52.5423
	0.572	63.6397			0.572	52.3873
	0.573	63.5002			0.573	52.4493
	0.574	63.5312			0.574	52.2788
	0.575	63.5002			0.575	52.3718
	0.576	63.5002			0.576	52.2323
	0.577	63.3452			0.577	52.4338
	0.578	63.5467			0.578	52.3098
	0.579	63.5622			0.579	52.3873
	0.58	63.5157			0.58	52.4028
	0.581	63.5622			0.581	52.4648
	0.582	63.5622			0.582	52.3718
	0.583	63.4537			0.583	52.5423
	0.584	63.4072			0.584	52.4648
	0.585	63.5622			0.585	52.4958
	0.586	63.4537			0.586	52.4958
	0.587	63.5157			0.587	52.5268
	0.588	63.5157			0.588	52.4493
	0.589	63.3917			0.589	52.6353
	0.59	63.3762			0.59	52.6663
	0.591	63.5467			0.591	52.6508
	0.592	63.4227			0.592	52.6973
	0.593	63.3142			0.593	52.6508
	0.594	63.4072			0.594	52.5733
	0.595	63.4692			0.595	52.4958
	0.596	63.3607			0.596	52.6663
	0.597	63.5622			0.597	52.5268
	0.598	63.4847			0.598	52.5888
	0.599	63.5467			0.599	52.5733
	0.6	63.5622			0.6	52.4958
	0.601	63.5622			0.601	52.4338
	0.602	63.4537			0.602	52.6043
	0.603	63.7017			0.603	52.4958
	0.604	63.5467			0.604	52.5733
	0.605	63.5932			0.605	52.5733
	0.606	63.5777			0.606	52.5888
	0.607	63.6087			0.607	52.5113
	0.608	63.3762			0.608	52.6818
	0.609	63.6552			0.609	52.6043
	0.61	63.6707			0.61	52.6508
	0.611	63.7172			0.611	52.6663
	0.612	63.7482			0.612	52.6818
	0.613	63.7637			0.613	52.6043
	0.614	63.6242			0.614	52.7748
	0.615	63.6087			0.615	52.7128
	0.616	63.7482			0.616	52.7128
	0.617	63.6397			0.617	52.7593
	0.618	63.6397			0.618	52.7593
	0.619	63.6087			0.619	52.6818
	0.62	63.5002			0.62	52.8523
	0.621	63.4692			0.621	52.9453
	0.622	63.5622			0.622	52.8678
	0.623	63.4847			0.623	52.9763
	0.624	63.5157			0.624	52.9608
	0.625	63.4692			0.625	52.8833
	0.626	63.4847			0.626	52.8213
	0.627	63.3762			0.627	53.0228
	0.628	63.5467			0.628	52.7593
	0.629	63.4382			0.629	52.9298
	0.63	63.4847			0.63	52.8833
	0.631	63.5002			0.631	52.8833
	0.632	63.5002			0.632	52.8368
	0.633	63.3762			0.633	53.0383
	0.634	63.5777			0.634	52.9143
	0.635	63.5002			0.635	53.0073
	0.636	63.5157			0.636	52.9763
	0.637	63.5467			0.637	53.0228
	0.638	63.5467			0.638	52.9298
	0.639	63.4692			0.639	53.1623
	0.64	63.6087			0.64	53.0538
	0.641	63.6087			0.641	53.1313
	0.642	63.5622			0.642	53.1623
	0.643	63.5622			0.643	53.1933
	0.644	63.5467			0.644	53.0848
	0.645	63.4537			0.645	53.3018
	0.646	63.3762			0.646	53.1778
	0.647	63.5622			0.647	53.2398
	0.648	63.3917			0.648	53.2088
	0.649	63.4537			0.649	53.2708
	0.65	63.3762			0.65	53.1158
	0.651	63.3142			0.651	53.3482
	0.652	63.2057			0.652	53.3637
	0.653	63.3762			0.653	53.3637
	0.654	63.2367			0.654	53.3947
	0.655	63.2677			0.655	53.4257
	0.656	63.2212			0.656	53.3173
	0.657	63.2057			0.657	53.2708
	0.658	63.0817			0.658	53.4567
	0.659	63.2832			0.659	53.3327
	0.66	63.1282			0.66	53.3637
	0.661	63.2367			0.661	53.3482
	0.662	63.1592			0.662	53.2398
	0.663	63.2212			0.663	53.2243
	0.664	63.0662			0.664	53.3482
	0.665	63.3142			0.665	53.2398
	0.666	63.2057			0.666	53.2553
	0.667	63.2367			0.667	53.2398
	0.668	63.2057			0.668	53.2553
	0.669	63.2057			0.669	53.1623
	0.67	63.0817			0.67	53.3327
	0.671	63.2522			0.671	53.2553
	0.672	63.2522			0.672	53.1623
	0.673	63.2367			0.673	53.1933
	0.674	63.2522			0.674	53.2243
	0.675	63.2987			0.675	53.1313
	0.676	63.1437			0.676	53.3482
	0.677	63.1282			0.677	53.2398
	0.678	63.2367			0.678	53.2863
	0.679	63.2367			0.679	53.2863
	0.68	63.2212			0.68	53.2708
	0.681	63.2057			0.681	53.1623
	0.682	63.1282			0.682	53.3482
	0.683	63.0817			0.683	53.3792
	0.684	63.2367			0.684	53.3327
	0.685	63.1282			0.685	53.4102
	0.686	63.1282			0.686	53.4102
	0.687	63.1902			0.687	53.3482
	0.688	63.1592			0.688	53.2863
	0.689	63.1282			0.689	53.4877
	0.69	63.2212			0.69	53.3637
	0.691	63.1747			0.691	53.4412
	0.692	63.1592			0.692	53.4102
	0.693	63.1437			0.693	53.3327
	0.694	63.1282			0.694	53.2553
	0.695	63.0043			0.695	53.4257
	0.696	63.1592			0.696	53.2863
	0.697	63.0662			0.697	53.3327
	0.698	63.0662			0.698	53.2863
	0.699	63.0817			0.699	53.3327
	0.7	63.0662			0.7	53.2243
	0.701	62.9888			0.701	53.4102
	0.702	63.1747			0.702	53.3173
	0.703	63.1747			0.703	53.3947
	0.704	63.1592			0.704	53.3327
	0.705	63.2057			0.705	53.3792
	0.706	63.2367			0.706	53.2088
	0.707	63.1592			0.707	53.4412
	0.708	63.0817			0.708	53.3173
	0.709	63.2367			0.709	53.3792
	0.71	63.1127			0.71	53.3482
	0.711	63.1437			0.711	53.3947
	0.712	63.0817			0.712	53.2708
	0.713	63.0197			0.713	53.5342
	0.714	62.9268			0.714	53.5342
	0.715	63.0972			0.715	53.5342
	0.716	62.9733			0.716	53.6117
	0.717	63.0352			0.717	53.2243
	0.718	63.0043			0.718	53.3637
	0.719	63.0352			0.719	53.2553
	0.72	62.9578			0.72	53.4567
	0.721	63.1127			0.721	53.3482
	0.722	63.0043			0.722	53.4412
	0.723	63.0352			0.723	53.4567
	0.724	63.0352			0.724	53.4257
	0.725	62.9423			0.725	53.4102
	0.726	62.8803			0.726	53.5652
	0.727	63.0352			0.727	53.5342
	0.728	62.9888			0.728	53.5807
	0.729	62.9578			0.729	53.6272
	0.73	62.9733			0.73	53.6427
	0.731	63.0662			0.731	53.5962
	0.732	62.9113			0.732	53.7822
	0.733	63.1127			0.733	53.7357
	0.734	63.2212			0.734	53.7667
	0.735	63.1747			0.735	53.7667
	0.736	63.2367			0.736	53.8597
	0.737	63.2367			0.737	53.7357
	0.738	63.1282			0.738	53.9372
	0.739	63.0507			0.739	53.8597
	0.74	63.2212			0.74	53.8907
	0.741	63.0972			0.741	53.9372
	0.742	63.1437			0.742	53.9682
	0.743	63.1437			0.743	53.8442
	0.744	63.0352			0.744	54.0922
	0.745	63.0043			0.745	54.1077
	0.746	63.1437			0.746	54.0767
	0.747	63.0507			0.747	54.1232
	0.748	63.0817			0.748	54.1387
	0.749	63.0507			0.749	54.0457
	0.75	63.0507			0.75	53.9837
	0.751	62.9578			0.751	54.1697
	0.752	62.9733			0.752	54.0457
	0.753	62.9423			0.753	54.1077
	0.754	63.0043			0.754	54.0767
	0.755	62.9578			0.755	54.0767
	0.756	62.9733			0.756	53.9837
	0.757	62.8183			0.757	54.2007
	0.758	63.0507			0.758	54.0767
	0.759	62.8958			0.759	54.1542
	0.76	62.9423			0.76	54.0922
	0.761	62.9268			0.761	54.1852
	0.762	62.9113			0.762	54.0612
	0.763	62.8183			0.763	54.2937
	0.764	63.0043			0.764	54.1852
	0.765	63.0043			0.765	54.2782
	0.766	62.9888			0.766	54.2472
	0.767	63.0662			0.767	54.3247
	0.768	63.0662			0.768	54.2162
	0.769	62.9888			0.769	54.4487
	0.77	62.9113			0.77	54.3402
	0.771	63.1127			0.771	54.3867
	0.772	62.9578			0.772	54.3867
	0.773	62.9888			0.773	54.4332
	0.774	62.9578			0.774	54.2937
	0.775	62.8338			0.775	54.5262
	0.776	62.7563			0.776	54.5417
	0.777	62.9268			0.777	54.5572
	0.778	62.6168			0.778	54.6192
	0.779	62.7718			0.779	54.6502
	0.78	62.7408			0.78	54.5572
	0.781	62.7563			0.781	54.5262
	0.782	62.6168			0.782	54.6967
	0.783	62.8493			0.783	54.5727
	0.784	62.7253			0.784	54.6192
	0.785	62.7873			0.785	54.6037
	0.786	62.7408			0.786	54.5107
	0.787	62.7873			0.787	54.4642
	0.788	62.6633			0.788	54.6347
	0.789	62.8648			0.789	54.5417
	0.79	62.7408			0.79	54.5882
	0.791	62.8028			0.791	54.6037
	0.792	62.7873			0.792	54.6347
	0.793	62.7873			0.793	54.5417
	0.794	62.6478			0.794	54.8207
	0.795	62.8958			0.795	54.6967
	0.796	62.8648			0.796	54.7122
	0.797	62.6788			0.797	54.7277
	0.798	62.7718			0.798	54.7432
	0.799	62.7563			0.799	54.6502
	0.8	62.6323			0.8	54.8362
	0.801	62.5703			0.801	54.7587
	0.802	62.7408			0.802	54.7897
	0.803	62.6013			0.803	54.8052
	0.804	62.6168			0.804	54.8517
	0.805	62.5858			0.805	54.8672
	0.806	62.5238			0.806	55.0222
	0.807	62.4308			0.807	55.0687
	0.808	62.6168			0.808	55.0222
	0.809	62.4618			0.809	55.1307
	0.81	62.4773			0.81	55.1462
	0.811	62.4618			0.811	55.0222
	0.812	62.4463			0.812	54.9757
	0.813	62.2758			0.813	55.1152
	0.814	62.4618			0.814	55.0067
	0.815	62.3533			0.815	55.0377
	0.816	62.0588			0.816	54.9912
	0.817	62.2293			0.817	54.9137
	0.818	62.2603			0.818	54.8052
	0.819	62.1208			0.819	54.9757
	0.82	62.3378			0.82	54.8517
	0.821	62.2448			0.821	54.8827
	0.822	62.3378			0.822	54.8362
	0.823	62.3068			0.823	54.8517
	0.824	62.3223			0.824	54.7432
	0.825	62.2603			0.825	54.9137
	0.826	62.4153			0.826	54.7742
	0.827	62.4153			0.827	54.8362
	0.828	62.4308			0.828	54.7742
	0.829	62.4308			0.829	54.7897
	0.83	62.4618			0.83	54.6657
	0.831	62.3068			0.831	54.8827
	0.832	62.2138			0.832	54.7587
	0.833	62.3688			0.833	54.7897
	0.834	62.2138			0.834	54.8207
	0.835	62.2603			0.835	54.8207
	0.836	62.2138			0.836	54.6812
	0.837	62.1208			0.837	54.8827
	0.838	62.0588			0.838	54.9447
	0.839	62.1983			0.839	54.9137
	0.84	62.0898			0.84	54.9447
	0.841	62.1363			0.841	54.9757
	0.842	62.1208			0.842	54.8362
	0.843	62.1673			0.843	54.7897
	0.844	62.0433			0.844	54.9292
	0.845	62.2603			0.845	54.8362
	0.846	62.1363			0.846	54.8207
	0.847	62.2293			0.847	54.8827
	0.848	62.1983			0.848	54.7897
	0.849	62.2758			0.849	54.7587
	0.85	62.1518			0.85	54.8827
	0.851	62.3533			0.851	54.8052
	0.852	62.2448			0.852	54.8362
	0.853	62.2293			0.853	54.8207
	0.854	62.1208			0.854	54.8207
	0.855	62.1983			0.855	54.7277
	0.856	62.0278			0.856	54.9137
	0.857	62.2293			0.857	54.8672
	0.858	62.1673			0.858	54.8982
	0.859	62.1828			0.859	54.9137
	0.86	62.2138			0.86	54.8982
	0.861	62.2293			0.861	54.8052
	0.862	62.1208			0.862	54.9447
	0.863	62.0898			0.863	54.8517
	0.864	62.1983			0.864	54.8362
	0.865	62.1363			0.865	54.8517
	0.866	62.1363			0.866	54.8672
	0.867	62.1518			0.867	54.7897
	0.868	62.0588			0.868	54.9447
	0.869	62.0278			0.869	55.0222
	0.87	62.1363			0.87	54.9602
	0.871	62.0588			0.871	55.0377
	0.872	62.0898			0.872	55.0532
	0.873	62.0898			0.873	55.0067
	0.874	62.0743			0.874	54.8982
	0.875	61.9813			0.875	55.1307
	0.876	62.1518			0.876	54.9757
	0.877	62.0743			0.877	55.0532
	0.878	62.0898			0.878	55.0532
	0.879	62.0898			0.879	55.0222
	0.88	62.0898			0.88	54.9447
	0.881	61.9968			0.881	55.1307
	0.882	62.1828			0.882	55.0687
	0.883	62.1053			0.883	55.1152
	0.884	62.1053			0.884	55.0687
	0.885	62.1518			0.885	55.0997
	0.886	62.1673			0.886	54.9602
	0.887	62.0588			0.887	55.1617
	0.888	62.2448			0.888	55.0687
	0.889	62.3223			0.889	55.1307
	0.89	62.2603			0.89	55.0997
	0.891	62.3068			0.891	55.2082
	0.892	62.3688			0.892	55.0842
	0.893	62.2448			0.893	55.1152
	0.894	62.1828			0.894	55.0532
	0.895	62.3533			0.895	55.1152
	0.896	62.2138			0.896	55.0997
	0.897	62.2448			0.897	55.1462
	0.898	62.1983			0.898	55.0842
	0.899	62.1053			0.899	55.2547
	0.9	62.0743			0.9	55.3476
	0.901	62.2293			0.901	55.2856
	0.902	62.0278			0.902	55.3166
	0.903	62.0898			0.903	55.3631
	0.904	62.0588			0.904	55.2237
	0.905	62.0898			0.905	55.1772
	0.906	61.9813			0.906	55.3631
	0.907	62.1518			0.907	55.2237
	0.908	62.0278			0.908	55.2856
	0.909	62.1208			0.909	55.3011
	0.91	62.0898			0.91	55.2237
	0.911	62.1518			0.911	55.2082
	0.912	62.0123			0.912	55.3011
	0.913	62.1673			0.913	55.2547
	0.914	62.0588			0.914	55.2856
	0.915	62.0898			0.915	55.4096
	0.916	62.0433			0.916	55.3476
	0.917	62.0433			0.917	55.2547
	0.918	61.9038			0.918	55.4561
	0.919	62.0898			0.919	55.3941
	0.92	62.1363			0.92	55.4561
	0.921	62.0588			0.921	55.4716
	0.922	62.0898			0.922	55.4406
	0.923	62.0743			0.923	55.3321
	0.924	61.9503			0.924	55.5491
	0.925	61.8728			0.925	55.4096
	0.926	62.0123			0.926	55.3941
	0.927	61.8728			0.927	55.3786
	0.928	61.8728			0.928	55.3321
	0.929	61.8263			0.929	55.2392
	0.93	61.6403			0.93	55.3941
	0.931	61.6248			0.931	55.4406
	0.932	61.7333			0.932	55.3631
	0.933	61.6248			0.933	55.4251
	0.934	61.6558			0.934	55.1772
	0.935	61.6248			0.935	55.2237
	0.936	61.6403			0.936	55.0377
	0.937	61.5318			0.937	55.4871
	0.938	61.7023			0.938	55.1307
	0.939	61.5938			0.939	55.2547
	0.94	61.6558			0.94	55.1462
	0.941	61.6248			0.941	55.0842
	0.942	61.6248			0.942	54.9757
	0.943	61.4853			0.943	55.2237
	0.944	61.6558			0.944	55.0222
	0.945	61.5318			0.945	55.1152
	0.946	61.4853			0.946	55.0377
	0.947	61.5163			0.947	55.0997
	0.948	61.5318			0.948	54.9447
	0.949	61.3923			0.949	55.1927
	0.95	61.5938			0.95	55.0687
	0.951	61.5938			0.951	55.1617
	0.952	61.5628			0.952	55.1152
	0.953	61.5938			0.953	55.2547
	0.954	61.6403			0.954	55.0532
	0.955	61.5473			0.955	55.2392
	0.956	61.5008			0.956	55.1152
	0.957	61.6558			0.957	55.1772
	0.958	61.6093			0.958	55.1462
	0.959	61.5938			0.959	55.1772
	0.96	61.5938			0.96	55.0377
	0.961	61.4853			0.961	55.2392
	0.962	61.4233			0.962	55.2547
	0.963	61.5163			0.963	55.2856
	0.964	61.4233			0.964	55.3011
	0.965	61.4233			0.965	55.3321
	0.966	61.4388			0.966	55.1927
	0.967	61.3923			0.967	55.2082
	0.968	61.2528			0.968	55.3321
	0.969	61.4078			0.969	55.2392
	0.97	61.2683			0.97	55.2082
	0.971	61.2838			0.971	55.2082
	0.972	61.2528			0.972	55.1152
	0.973	61.2218			0.973	55.0067
	0.974	61.1133			0.974	55.1152
	0.975	61.2838			0.975	55.0222
	0.976	61.1288			0.976	55.0532
	0.977	61.1753			0.977	55.0687
	0.978	61.1753			0.978	55.0687
	0.979	61.2063			0.979	54.9912
	0.98	61.0978			0.98	55.1307
	0.981	61.2993			0.981	55.0687
	0.982	61.3303			0.982	55.0842
	0.983	61.2838			0.983	55.0532
	0.984	61.3148			0.984	55.0532
	0.985	61.4233			0.985	54.9292
	0.986	61.2528			0.986	55.0997
	0.987	61.2218			0.987	54.9602
	0.988	61.3303			0.988	54.9912
	0.989	61.2373			0.989	54.9447
	0.99	61.0978			0.99	54.9602
	0.991	61.1598			0.991	55.0222
	0.992	61.0204			0.992	55.0842
	0.993	60.9274			0.993	55.1617
	0.994	61.0359			0.994	55.0997
	0.995	60.9584			0.995	55.1617
	0.996	60.9739			0.996	55.1772
	0.997	61.0049			0.997	55.0687
	0.998	61.0049			0.998	54.9912
	0.999	60.8964			0.999	55.1307
	1	61.0669			1	55.0067
	1.001	60.9894			1.001	55.0532
	1.002	61.0669			1.002	54.9912
	1.003	61.0669			1.003	54.9447
	1.004	61.0823			1.004	54.8517
	1.005	60.9894			1.005	55.0067
	1.006	61.1598			1.006	54.8827
	1.007	61.0669			1.007	54.9602
	1.008	61.0823			1.008	54.9137
	1.009	61.0514			1.009	54.9447
	1.01	61.0514			1.01	54.7897
	1.011	60.9274			1.011	55.0067
	1.012	61.1133			1.012	54.8517
	1.013	61.1443			1.013	54.8982
	1.014	61.1133			1.014	54.8362
	1.015	61.1753			1.015	54.8827
	1.016	61.0823			1.016	54.7432
	1.017	61.0049			1.017	54.9292
	1.018	60.9274			1.018	54.8052
	1.019	61.0823			1.019	54.8362
	1.02	60.9584			1.02	54.8052
	1.021	60.9894			1.021	54.8207
	1.022	61.0049			1.022	54.6967
	1.023	60.8964			1.023	54.9292
	1.024	60.8809			1.024	54.8362
	1.025	61.0359			1.025	55.1152
	1.026	60.9429			1.026	54.9912
	1.027	61.0049			1.027	55.0687
	1.028	61.0049			1.028	54.8982
	1.029	61.0514			1.029	54.8362
	1.03	60.9739			1.03	54.9757
	1.031	61.1288			1.031	54.8672
	1.032	61.0669			1.032	54.8672
	1.033	61.0978			1.033	54.8672
	1.034	61.1288			1.034	54.7432
	1.035	61.1598			1.035	54.7122
	1.036	61.0514			1.036	54.8362
	1.037	61.2683			1.037	54.8207
	1.038	61.1598			1.038	54.8362
	1.039	61.2063			1.039	54.8672
	1.04	61.2063			1.04	54.8827
	1.041	61.2528			1.041	54.7897
	1.042	61.1288			1.042	54.9447
	1.043	61.3768			1.043	54.8517
	1.044	61.4233			1.044	54.8672
	1.045	61.4078			1.045	54.8672
	1.046	61.4698			1.046	54.9292
	1.047	61.5783			1.047	54.7897
	1.048	61.4233			1.048	54.9757
	1.049	61.3768			1.049	54.9137
	1.05	61.5473			1.05	54.9137
	1.051	61.4233			1.051	54.9912
	1.052	61.4698			1.052	54.9602
	1.053	61.4543			1.053	54.8672
	1.054	61.3613			1.054	55.0842
	1.055	61.3148			1.055	55.1307
	1.056	61.4543			1.056	55.0532
	1.057	61.3768			1.057	55.1307
	1.058	61.3923			1.058	55.0842
	1.059	61.4233			1.059	55.0222
	1.06	61.4233			1.06	54.9137
	1.061	61.3148			1.061	55.1152
	1.062	61.5008			1.062	54.9602
	1.063	61.3923			1.063	54.9757
	1.064	61.4698			1.064	54.9447
	1.065	61.4698			1.065	54.8517
	1.066	61.5008			1.066	54.7587
	1.067	61.3923			1.067	54.9602
	1.068	61.6093			1.068	54.8052
	1.069	61.4853			1.069	54.8362
	1.07	61.5008			1.07	54.7897
	1.071	61.5163			1.071	54.8052
	1.072	61.5318			1.072	54.6812
	1.073	61.4078			1.073	54.8517
	1.074	61.6093			1.074	54.7742
	1.075	61.6713			1.075	54.8517
	1.076	61.6403			1.076	54.8517
	1.077	61.7178			1.077	54.9137
	1.078	61.7178			1.078	54.7897
	1.079	61.6093			1.079	55.0067
	1.08	61.5473			1.08	54.8982
	1.081	61.7178			1.081	55.0532
	1.082	61.5938			1.082	54.9602
	1.083	61.6403			1.083	55.0377
	1.084	61.5783			1.084	54.8672
	1.085	61.5008			1.085	55.0997
	1.086	61.4388			1.086	55.0842
	1.087	61.5938			1.087	55.0842
	1.088	61.4853			1.088	55.1152
	1.089	61.5163			1.089	55.1307
	1.09	61.5163			1.09	54.9912
	1.091	61.5473			1.091	54.9292
	1.092	61.4543			1.092	55.0532
	1.093	61.6403			1.093	54.9292
	1.094	61.5473			1.094	54.9137
	1.095	61.5938			1.095	54.8827
	1.096	61.6093			1.096	54.7432
	1.097	61.6558			1.097	54.7122
	1.098	61.5318			1.098	54.8362
	1.099	61.7643			1.099	54.7122
	1.1	61.6403			1.1	54.7122
	1.101	61.6558			1.101	54.6812
	1.102	61.6558			1.102	54.6812
	1.103	61.6713			1.103	54.5727
	1.104	61.5628			1.104	54.7277
	1.105	61.7798			1.105	54.8362
	1.106	61.7953			1.106	54.7742
	1.107	61.7953			1.107	54.8517
	1.108	61.8263			1.108	54.8052
	1.109	61.8418			1.109	54.7277
	1.11	61.7178			1.11	54.8672
	1.111	61.6403			1.111	54.7897
	1.112	61.7798			1.112	54.7277
	1.113	61.7178			1.113	54.9447
	1.114	61.7488			1.114	54.8362
	1.115	61.7178			1.115	54.7587
	1.116	61.6248			1.116	54.8672
	1.117	61.5783			1.117	54.8827
	1.118	61.7178			1.118	54.8207
	1.119	61.6093			1.119	54.8517
	1.12	61.6403			1.12	54.8052
	1.121	61.6248			1.121	54.6967
	1.122	61.6248			1.122	54.6037
	1.123	61.4698			1.123	54.7432
	1.124	61.7023			1.124	54.6037
	1.125	61.5938			1.125	54.6347
	1.126	61.6558			1.126	54.5572
	1.127	61.6403			1.127	54.4487
	1.128	61.6713			1.128	54.3557
	1.129	61.5783			1.129	54.5262
	1.13	61.7798			1.13	54.3557
	1.131	61.6868			1.131	54.4177
	1.132	61.7333			1.132	54.3557
	1.133	61.7333			1.133	54.3557
	1.134	61.7488			1.134	54.2317
	1.135	61.6248			1.135	54.4022
	1.136	61.8263			1.136	54.2782
	1.137	61.8573			1.137	54.3557
	1.138	61.8108			1.138	54.3092
	1.139	61.8728			1.139	54.3557
	1.14	61.9038			1.14	54.2162
	1.141	61.8418			1.141	54.4022
	1.142	61.7798			1.142	54.3092
	1.143	61.9658			1.143	54.2317
	1.144	61.8573			1.144	54.2472
	1.145	61.9193			1.145	54.2627
	1.146	61.8883			1.146	54.1077
	1.147	61.8418			1.147	54.3402
	1.148	61.7798			1.148	54.3247
	1.149	61.9348			1.149	54.3557
	1.15	61.8573			1.15	54.3712
	1.151	61.9348			1.151	54.3867
	1.152	61.9348			1.152	54.2627
	1.153	61.9968			1.153	54.2317
	1.154	61.9038			1.154	54.3402
	1.155	62.1828			1.155	54.2007
	1.156	62.0278			1.156	54.2162
	1.157	62.0898			1.157	54.1697
	1.158	62.0898			1.158	54.0612
	1.159	62.1363			1.159	54.0147
	1.16	61.9968			1.16	54.1387
	1.161	62.2603			1.161	54.0457
	1.162	62.1208			1.162	54.0767
	1.163	62.1828			1.163	54.0922
	1.164	62.2138			1.164	54.1232
	1.165	62.2138			1.165	54.0302
	1.166	62.1363			1.166	54.2007
	1.167	62.2913			1.167	54.1232
	1.168	62.3378			1.168	54.1697
	1.169	62.3843			1.169	54.1542
	1.17	62.3998			1.17	54.1542
	1.171	62.3688			1.171	54.0612
	1.172	62.2913			1.172	54.2007
	1.173	62.2293			1.173	54.0767
	1.174	62.3998			1.174	54.1387
	1.175	62.2603			1.175	54.1232
	1.176	62.2913			1.176	54.1387
	1.177	62.2603			1.177	54.0612
	1.178	62.1518			1.178	54.2317
	1.179	62.0898			1.179	54.2627
	1.18	62.2448			1.18	54.2007
	1.181	62.1518			1.181	54.2007
	1.182	62.1673			1.182	54.2317
	1.183	62.1673			1.183	54.1387
	1.184	62.1983			1.184	54.0612
	1.185	62.0743			1.185	54.2317
	1.186	62.2758			1.186	54.1232
	1.187	62.1828			1.187	54.2162
	1.188	62.2758			1.188	54.2007
	1.189	62.2603			1.189	54.1387
	1.19	62.3223			1.19	54.0457
	1.191	62.1983			1.191	54.2317
	1.192	62.4308			1.192	54.1232
	1.193	62.2913			1.193	54.1387
	1.194	62.3533			1.194	54.1387
	1.195	62.3533			1.195	54.1542
	1.196	62.3998			1.196	54.0302
	1.197	62.2913			1.197	54.2007
	1.198	62.4928			1.198	54.1232
	1.199	62.5548			1.199	54.1542
	1.2	62.5238			1.2	54.1077
	1.201	62.5858			1.201	54.3557
	1.202	62.6013			1.202	54.1077
	1.203	62.5083			1.203	54.3092
	1.204	62.4618			1.204	54.2007
	1.205	62.6323			1.205	54.2472
	1.206	62.5238			1.206	54.2317
	1.207	62.5548			1.207	54.2472
	1.208	62.5393			1.208	54.1232
	1.209	62.4308			1.209	54.3247
	1.21	62.3998			1.21	54.3402
	1.211	62.5393			1.211	54.3247
	1.212	62.6013			1.212	54.3867
	1.213	62.5703			1.213	54.4022
	1.214	62.6323			1.214	54.2782
	1.215	62.6788			1.215	54.2007
	1.216	62.6323			1.216	54.3867
	1.217	62.7718			1.217	54.2627
	1.218	62.6943			1.218	54.2627
	1.219	62.7408			1.219	54.2627
	1.22	62.7408			1.22	54.1387
	1.221	62.7408			1.221	54.1077
	1.222	62.6013			1.222	54.2472
	1.223	62.8028			1.223	54.1542
	1.224	62.6788			1.224	54.1852
	1.225	62.6788			1.225	54.2162
	1.226	62.6633			1.226	54.1852
	1.227	62.6788			1.227	54.1387
	1.228	62.5393			1.228	54.2937
	1.229	62.7253			1.229	54.2162
	1.23	62.7408			1.23	54.2472
	1.231	62.7098			1.231	54.2317
	1.232	62.7408			1.232	54.2317
	1.233	62.7873			1.233	54.1697
	1.234	62.6633			1.234	54.3247
	1.235	62.6168			1.235	54.2007
	1.236	62.7718			1.236	54.2162
	1.237	62.6478			1.237	54.2007
	1.238	62.6788			1.238	54.2162
	1.239	62.6478			1.239	54.0922
	1.24	62.5548			1.24	54.2317
	1.241	62.5238			1.241	54.2782
	1.242	62.6788			1.242	54.2317
	1.243	62.5548			1.243	54.2627
	1.244	62.5703			1.244	54.2472
	1.245	62.5703			1.245	54.1542
	1.246	62.5858			1.246	54.0457
	1.247	62.4773			1.247	54.2317
	1.248	62.6788			1.248	54.1077
	1.249	62.5548			1.249	54.1542
	1.25	62.6013			1.25	54.0922
	1.251	62.5703			1.251	53.9992
	1.252	62.6168			1.252	53.9062
	1.253	62.4773			1.253	54.0612
	1.254	62.6943			1.254	53.9062
	1.255	62.5548			1.255	53.9372
	1.256	62.5703			1.256	53.8907
	1.257	62.5238			1.257	53.8287
	1.258	62.5083			1.258	53.7512
	1.259	62.3998			1.259	53.8907
	1.26	62.5703			1.26	53.7822
	1.261	62.5548			1.261	53.8442
	1.262	62.5238			1.262	53.7977
	1.263	62.5238			1.263	53.8442
	1.264	62.5393			1.264	53.7202
	1.265	62.3688			1.265	54.0302
	1.266	62.3378			1.266	53.8287
	1.267	62.4928			1.267	53.8752
	1.268	62.3688			1.268	53.8287
	1.269	62.3688			1.269	53.8597
	1.27	62.3688			1.27	53.7202
	1.271	62.2138			1.271	53.9372
	1.272	62.1828			1.272	53.9217
	1.273	62.3223			1.273	53.9062
	1.274	62.1983			1.274	53.9062
	1.275	62.2138			1.275	53.9062
	1.276	62.1983			1.276	53.7357
	1.277	62.2138			1.277	53.6892
	1.278	62.0743			1.278	53.7977
	1.279	62.2758			1.279	53.6737
	1.28	62.1828			1.28	53.6892
	1.281	62.1983			1.281	53.6427
	1.282	62.1983			1.282	53.5187
	1.283	62.1983			1.283	53.5187
	1.284	62.1208			1.284	53.6272
	1.285	62.2758			1.285	53.5342
	1.286	62.1828			1.286	53.5652
	1.287	62.1828			1.287	53.5342
	1.288	62.1828			1.288	53.5342
	1.289	62.1828			1.289	53.3792
	1.29	61.8263			1.29	53.5652
	1.291	62.2138			1.291	53.4567
	1.292	62.1828			1.292	53.4877
	1.293	62.2138			1.293	53.4722
	1.294	62.2603			1.294	53.4722
	1.295	62.2913			1.295	53.2708
	1.296	62.1983			1.296	53.5187
	1.297	62.1363			1.297	53.3792
	1.298	62.3068			1.298	53.4102
	1.299	62.1828			1.299	53.4102
	1.3	62.1673			1.3	53.3947
	1.301	62.1053			1.301	53.2863
	1.302	62.0123			1.302	53.4722
	1.303	61.9193			1.303	53.5032
	1.304	62.0743			1.304	53.4722
	1.305	61.9658			1.305	53.4567
	1.306	62.0123			1.306	53.4722
	1.307	62.0123			1.307	53.3792
	1.308	62.0588			1.308	53.2863
	1.309	62.0123			1.309	53.4567
	1.31	62.1828			1.31	53.3327
	1.311	62.1053			1.311	53.3947
	1.312	62.1518			1.312	53.3173
	1.313	62.1518			1.313	53.2088
	1.314	62.2138			1.314	53.2553
	1.315	62.0743			1.315	53.3482
	1.316	62.2758			1.316	53.2398
	1.317	62.1518			1.317	53.3018
	1.318	62.2138			1.318	53.2863
	1.319	62.1828			1.319	53.3173
	1.32	62.2138			1.32	53.2088
	1.321	62.0588			1.321	53.3947
	1.322	62.2913			1.322	53.2863
	1.323	62.2913			1.323	53.3637
	1.324	62.2913			1.324	53.3327
	1.325	62.3378			1.325	53.3792
	1.326	62.3533			1.326	53.2243
	1.327	62.2448			1.327	53.4412
	1.328	62.1828			1.328	53.3173
	1.329	62.3378			1.329	53.3327
	1.33	62.2448			1.33	53.3327
	1.331	62.2758			1.331	53.3792
	1.332	62.2603			1.332	53.2243
	1.333	62.1673			1.333	53.4102
	1.334	62.1518			1.334	53.6272
	1.335	62.2758			1.335	53.5032
	1.336	62.1828			1.336	53.5342
	1.337	62.2293			1.337	53.5342
	1.338	62.2138			1.338	53.3947
	1.339	62.2293			1.339	53.3947
	1.34	62.1673			1.34	53.5032
	1.341	62.3223			1.341	53.4412
	1.342	62.2603			1.342	53.4877
	1.343	62.3068			1.343	53.5032
	1.344	62.6013			1.344	53.4102
	1.345	62.4618			1.345	53.3792
	1.346	62.3688			1.346	53.5032
	1.347	62.3998			1.347	53.4257
	1.348	62.3533			1.348	53.4877
	1.349	62.3533			1.349	53.4877
	1.35	62.3688			1.35	53.4877
	1.351	62.3688			1.351	53.4567
	1.352	62.2603			1.352	53.6117
	1.353	62.4463			1.353	53.5342
	1.354	62.5083			1.354	53.5652
	1.355	62.4618			1.355	53.5807
	1.356	62.5083			1.356	53.6117
	1.357	62.5083			1.357	53.5187
	1.358	62.3068			1.358	53.7357
	1.359	62.2913			1.359	53.6427
	1.36	62.4463			1.36	53.6737
	1.361	62.3068			1.361	53.7202
	1.362	62.3223			1.362	53.7667
	1.363	62.3068			1.363	53.7047
	1.364	62.1673			1.364	53.8752
	1.365	62.1518			1.365	53.9372
	1.366	62.2758			1.366	53.9217
	1.367	62.1983			1.367	53.9837
	1.368	62.2448			1.368	54.0147
	1.369	62.2138			1.369	53.9527
	1.37	62.2138			1.37	53.9217
	1.371	62.1208			1.371	54.0922
	1.372	62.2913			1.372	53.9682
	1.373	62.1828			1.373	54.0612
	1.374	62.2293			1.374	54.0302
	1.375	62.1673			1.375	53.9682
	1.376	62.2138			1.376	53.9372
	1.377	62.0433			1.377	54.1387
	1.378	62.2603			1.378	53.9992
	1.379	62.1363			1.379	54.0767
	1.38	62.1673			1.38	54.0457
	1.381	62.1518			1.381	54.1077
	1.382	62.1518			1.382	54.0147
	1.383	61.9968			1.383	54.2317
	1.384	62.2293			1.384	54.1232
	1.385	62.2293			1.385	54.1852
	1.386	62.1983			1.386	54.1852
	1.387	62.2293			1.387	54.2162
	1.388	62.2448			1.388	54.0922
	1.389	62.1983			1.389	54.2937
	1.39	62.0898			1.39	54.2007
	1.391	62.2913			1.391	54.2627
	1.392	62.1983			1.392	54.2627
	1.393	62.2293			1.393	54.3092
	1.394	62.1983			1.394	54.1852
	1.395	62.1208			1.395	54.4022
	1.396	62.0433			1.396	54.3867
	1.397	62.2138			1.397	54.3867
	1.398	62.0588			1.398	54.4177
	1.399	62.0898			1.399	54.4177
	1.4	62.0898			1.4	54.3247
	1.401	62.0743			1.401	54.2627
	1.402	61.9348			1.402	54.4177
	1.403	62.1518			1.403	54.2782
	1.404	62.2448			1.404	54.3092
	1.405	62.1983			1.405	54.2627
	1.406	62.1983			1.406	54.1542
	1.407	62.1983			1.407	54.1077
	1.408	62.0588			1.408	54.2472
	1.409	62.2138			1.409	54.1542
	1.41	62.1053			1.41	54.1542
	1.411	62.1053			1.411	54.1542
	1.412	62.0743			1.412	54.1387
	1.413	62.0588			1.413	54.0612
	1.414	61.9348			1.414	54.2317
	1.415	62.1208			1.415	54.1542
	1.416	62.1208			1.416	54.2162
	1.417	62.0743			1.417	54.2317
	1.418	62.1208			1.418	54.2627
	1.419	62.0898			1.419	54.1387
	1.42	61.9658			1.42	54.3247
	1.421	61.8883			1.421	54.2472
	1.422	62.0433			1.422	54.3712
	1.423	61.9038			1.423	54.3402
	1.424	61.9038			1.424	54.3867
	1.425	61.8728			1.425	54.2472
	1.426	61.7333			1.426	54.4797
	1.427	61.6868			1.427	54.5417
	1.428	61.8108			1.428	54.4952
	1.429	61.6868			1.429	54.5882
	1.43	61.6868			1.43	54.5727
	1.431	61.6868			1.431	54.5107
	1.432	61.6558			1.432	54.3867
	1.433	61.5783			1.433	54.5727
	1.434	61.7333			1.434	54.4177
	1.435	61.6403			1.435	54.4487
	1.436	61.6868			1.436	54.3867
	1.437	61.7023			1.437	54.3092
	1.438	61.7178			1.438	54.2472
	1.439	61.6713			1.439	54.3867
	1.44	61.8418			1.44	54.2937
	1.441	61.7178			1.441	54.3247
	1.442	61.7488			1.442	54.2937
	1.443	61.7023			1.443	54.3557
	1.444	61.6868			1.444	54.2162
	1.445	61.6093			1.445	54.4332
	1.446	61.7643			1.446	54.2937
	1.447	61.7953			1.447	54.4022
	1.448	61.7488			1.448	54.3402
	1.449	61.7953			1.449	54.4022
	1.45	61.7953			1.45	54.2937
	1.451	61.7023			1.451	54.5107
	1.452	61.6558			1.452	54.3712
	1.453	61.7798			1.453	54.4177
	1.454	61.6868			1.454	54.3712
	1.455	61.7178			1.455	54.3867
	1.456	61.7023			1.456	54.2782
	1.457	61.5783			1.457	54.5107
	1.458	61.5473			1.458	54.4952
	1.459	61.7178			1.459	54.4952
	1.46	61.6093			1.46	54.5417
	1.461	61.7333			1.461	54.5727
	1.462	61.6868			1.462	54.4797
	1.463	61.8108			1.463	54.4797
	1.464	61.6558			1.464	54.6347
	1.465	61.8883			1.465	54.5107
	1.466	61.7798			1.466	54.5572
	1.467	61.8573			1.467	54.5727
	1.468	61.8108			1.468	54.4797
	1.469	61.8573			1.469	54.4487
	1.47	61.7178			1.47	54.5882
	1.471	61.9503			1.471	54.4952
	1.472	61.7953			1.472	54.5417
	1.473	61.8728			1.473	54.5262
	1.474	61.8263			1.474	54.5572
	1.475	61.8728			1.475	54.4797
	1.476	61.7023			1.476	54.6502
	1.477	62.0743			1.477	54.5882
	1.478	61.9968			1.478	54.6502
	1.479	61.9968			1.479	54.7122
	1.48	62.0278			1.48	54.7277
	1.481	61.9968			1.481	54.6502
	1.482	61.8883			1.482	54.8207
	1.483	61.8418			1.483	54.7742
	1.484	61.9503			1.484	54.7587
	1.485	61.8418			1.485	54.7897
	1.486	61.8883			1.486	54.8362
	1.487	61.8418			1.487	54.7742
	1.488	61.7488			1.488	54.9292
	1.489	61.7488			1.489	55.0067
	1.49	61.8573			1.49	54.9912
	1.491	61.7488			1.491	55.0687
	1.492	61.7953			1.492	55.0687
	1.493	61.7953			1.493	55.0067
	1.494	61.8418			1.494	54.9137
	1.495	61.7333			1.495	55.1307
	1.496	61.9038			1.496	54.9912
	1.497	61.8418			1.497	55.0532
	1.498	61.9193			1.498	55.0222
	1.499	61.9038			1.499	54.9602
	1.5	61.9193			1.5	54.8982
	1.501	61.8883			1.501	55.0842
	1.502	62.0898			1.502	54.9757
	1.503	61.9348			1.503	55.0222
	1.504	61.9503			1.504	55.0532
	1.505	61.9658			1.505	55.0842
	1.506	61.9813			1.506	54.9912
	1.507	61.8728			1.507	55.2082
	1.508	62.1208			1.508	55.0997
	1.509	62.7718			1.509	55.2237
	1.51	62.3378			1.51	55.1772
	1.511	62.3998			1.511	55.2701
	1.512	62.2913			1.512	55.1462
	1.513	62.1828			1.513	55.3631
	1.514	62.0433			1.514	55.2547
	1.515	62.1673			1.515	55.3011
	1.516	62.0433			1.516	55.3166
	1.517	62.0743			1.517	55.3631
	1.518	62.0278			1.518	55.2392
	1.519	61.9348			1.519	55.4871
	1.52	61.8418			1.52	55.4871
	1.521	61.9658			1.521	55.5026
	1.522	61.8418			1.522	55.5491
	1.523	61.8573			1.523	55.6111
	1.524	61.8418			1.524	55.5026
	1.525	61.8728			1.525	55.4716
	1.526	61.7333			1.526	55.6111
	1.527	61.9193			1.527	55.5336
	1.528	61.8728			1.528	55.5646
	1.529	61.8883			1.529	55.5646
	1.53	61.8883			1.53	55.4561
	1.531	61.9193			1.531	55.4561
	1.532	61.7798			1.532	55.5801
	1.533	61.9658			1.533	55.4871
	1.534	61.8263			1.534	55.4871
	1.535	61.8728			1.535	55.5026
	1.536	61.8418			1.536	55.5026
	1.537	61.9038			1.537	55.4406
	1.538	61.7643			1.538	55.6266
	1.539	61.9658			1.539	55.5181
	1.54	61.9658			1.54	55.5646
	1.541	61.9348			1.541	55.5801
	1.542	61.9503			1.542	55.5956
	1.543	61.9658			1.543	55.5026
	1.544	61.8263			1.544	55.6886
	1.545	61.7953			1.545	55.6266
	1.546	61.9658			1.546	55.6421
	1.547	61.8418			1.547	55.6576
	1.548	61.9038			1.548	55.6886
	1.549	61.9038			1.549	55.6111
	1.55	61.8418			1.55	55.7971
	1.551	61.7798			1.551	55.8281
	1.552	61.9348			1.552	55.6576
	1.553	61.8418			1.553	55.7816
	1.554	61.8728			1.554	55.7351
	1.555	61.8883			1.555	55.6731
	1.556	61.8883			1.556	55.5646
	1.557	61.7798			1.557	55.7816
	1.558	61.9813			1.558	55.6266
	1.559	61.7953			1.559	55.7041
	1.56	61.7953			1.56	55.6576
	1.561	61.7023			1.561	55.6111
	1.562	61.7333			1.562	55.5801
	1.563	61.5473			1.563	55.7506
	1.564	61.7333			1.564	55.6421
	1.565	61.6093			1.565	55.6731
	1.566	61.6248			1.566	55.6266
	1.567	61.5783			1.567	55.6731
	1.568	61.5783			1.568	55.5181
	1.569	61.4853			1.569	55.7661
	1.57	61.6713			1.57	55.6266
	1.571	61.7023			1.571	55.3631
	1.572	61.6558			1.572	55.5026
	1.573	61.7178			1.573	55.5956
	1.574	61.6713			1.574	55.4561
	1.575	61.5938			1.575	55.6576
	1.576	61.4853			1.576	55.5646
	1.577	61.6403			1.577	55.6576
	1.578	61.5008			1.578	55.6266
	1.579	61.5163			1.579	55.6421
	1.58	61.4698			1.58	55.5181
	1.581	61.3923			1.581	55.7196
	1.582	61.2838			1.582	55.7506
	1.583	61.4698			1.583	55.7196
	1.584	61.3613			1.584	55.8126
	1.585	61.3923			1.585	55.8126
	1.586	61.3613			1.586	55.7351
	1.587	61.3923			1.587	55.6576
	1.588	61.2528			1.588	55.8591
	1.589	61.4543			1.589	55.7041
	1.59	61.2993			1.59	55.7351
	1.591	61.3768			1.591	55.6731
	1.592	61.3458			1.592	55.5646
	1.593	61.3923			1.593	55.5026
	1.594	61.2373			1.594	55.6421
	1.595	61.5008			1.595	55.5026
	1.596	61.3303			1.596	55.5336
	1.597	61.4078			1.597	55.5181
	1.598	61.3768			1.598	55.5336
	1.599	61.4078			1.599	55.4406
	1.6	61.2528			1.6	55.6576
	1.601	61.4853			1.601	55.5181
	1.602	61.5008			1.602	55.5801
	1.603	61.4698			1.603	55.5646
	1.604	61.4853			1.604	55.5646
	1.605	61.5473			1.605	55.4251
	1.606	61.3923			1.606	55.5801
	1.607	61.3613			1.607	55.4871
	1.608	61.3923			1.608	55.5026
	1.609	61.5318			1.609	55.5181
	1.61	61.4233			1.61	55.5336
	1.611	61.4233			1.611	55.4251
	1.612	61.2838			1.612	55.6266
	1.613	61.2373			1.613	55.6886
	1.614	61.3613			1.614	55.6421
	1.615	61.2683			1.615	55.6886
	1.616	61.2838			1.616	55.6886
	1.617	61.2838			1.617	55.5646
	1.618	61.2683			1.618	55.5181
	1.619	61.1598			1.619	55.6731
	1.62	61.3303			1.62	55.5646
	1.621	61.2683			1.621	55.6111
	1.622	61.2838			1.622	55.5646
	1.623	61.3148			1.623	55.4716
	1.624	61.3148			1.624	55.4406
	1.625	61.1753			1.625	55.5646
	1.626	61.3768			1.626	55.4871
	1.627	61.2993			1.627	55.5181
	1.628	61.3458			1.628	55.5336
	1.629	61.3303			1.629	55.5336
	1.63	61.3303			1.63	55.4251
	1.631	61.2218			1.631	55.6576
	1.632	61.4078			1.632	55.5026
	1.633	61.4388			1.633	55.5801
	1.634	61.3768			1.634	55.5336
	1.635	61.3768			1.635	55.5801
	1.636	61.4543			1.636	55.4561
	1.637	61.3148			1.637	55.6731
	1.638	61.1908			1.638	55.5336
	1.639	61.3923			1.639	55.5956
	1.64	61.2838			1.64	55.5491
	1.641	61.3148			1.641	55.5956
	1.642	61.3148			1.642	55.5026
	1.643	61.1908			1.643	55.6886
	1.644	61.2063			1.644	55.7351
	1.645	61.3303			1.645	55.7196
	1.646	61.2063			1.646	55.7661
	1.647	61.2528			1.647	55.7971
	1.648	61.2528			1.648	55.7041
	1.649	61.2373			1.649	55.6421
	1.65	61.0978			1.65	55.7971
	1.651	61.3613			1.651	55.6886
	1.652	61.2218			1.652	55.7041
	1.653	61.2838			1.653	55.6886
	1.654	61.2683			1.654	55.5646
	1.655	61.3148			1.655	55.5181
	1.656	61.1753			1.656	55.6731
	1.657	61.3148			1.657	55.5491
	1.658	61.2683			1.658	55.5956
	1.659	61.2838			1.659	55.5801
	1.66	61.2683			1.66	55.6266
	1.661	61.2683			1.661	55.5646
	1.662	61.1598			1.662	55.7351
	1.663	61.3768			1.663	55.6421
	1.664	61.3458			1.664	55.7041
	1.665	61.3458			1.665	55.6886
	1.666	61.4233			1.666	55.7351
	1.667	61.4233			1.667	55.6111
	1.668	61.2993			1.668	55.8126
	1.669	61.2683			1.669	55.7041
	1.67	61.4233			1.67	55.7351
	1.671	61.2528			1.671	55.7661
	1.672	61.3148			1.672	55.7661
	1.673	61.2683			1.673	55.6421
	1.674	61.1598			1.674	55.8746
	1.675	61.0823			1.675	55.9056
	1.676	61.2218			1.676	55.9056
	1.677	61.1133			1.677	55.9676
	1.678	61.1133			1.678	55.9986
	1.679	61.0978			1.679	55.9211
	1.68	61.0978			1.68	55.8436
	1.681	61.0049			1.681	56.0296
	1.682	61.1288			1.682	55.8746
	1.683	61.0204			1.683	55.9366
	1.684	61.0359			1.684	55.8746
	1.685	61.0204			1.685	55.8436
	1.686	61.0204			1.686	55.7196
	1.687	60.9429			1.687	55.7816
	1.688	61.1288			1.688	55.7196
	1.689	61.0359			1.689	55.7816
	1.69	61.0359			1.69	55.7506
	1.691	61.0359			1.691	55.7661
	1.692	61.0514			1.692	55.6576
	1.693	60.9274			1.693	55.8436
	1.694	61.0823			1.694	55.7041
	1.695	61.1288			1.695	55.7351
	1.696	61.0823			1.696	55.7196
	1.697	61.0823			1.697	55.7351
	1.698	61.0669			1.698	55.6731
	1.699	60.9584			1.699	55.8281
	1.7	60.8654			1.7	55.7041
	1.701	60.9894			1.701	55.7196
	1.702	60.8344			1.702	55.6576
	1.703	60.8034			1.703	55.6731
	1.704	60.7724			1.704	55.5026
	1.705	60.6484			1.705	55.6886
	1.706	60.5709			1.706	55.6731
	1.707	60.6949			1.707	55.6886
	1.708	60.5709			1.708	55.6731
	1.709	60.6019			1.709	55.7041
	1.71	60.5554			1.71	55.5491
	1.711	60.5554			1.711	55.5491
	1.712	60.4624			1.712	55.6576
	1.713	60.6484			1.713	55.5956
	1.714	60.5554			1.714	55.6266
	1.715	60.6019			1.715	55.5801
	1.716	60.5864			1.716	55.4871
	1.717	60.5864			1.717	55.4406
	1.718	60.5089			1.718	55.5336
	1.719	60.6484			1.719	55.4561
	1.72	60.5554			1.72	55.4716
	1.721	60.5089			1.721	55.4561
	1.722	60.5089			1.722	55.4251
	1.723	60.4934			1.723	55.3631
	1.724	60.3539			1.724	55.4871
	1.725	60.5399			1.725	55.4096
	1.726	60.8499			1.726	55.4561
	1.727	60.6174			1.727	55.4561
	1.728	60.7259			1.728	55.4561
	1.729	60.6329			1.729	55.3786
	1.73	60.5244			1.73	55.5491
	1.731	60.4624			1.731	55.4251
	1.732	60.5554			1.732	55.4561
	1.733	60.4469			1.733	55.4716
	1.734	60.4624			1.734	55.4406
	1.735	60.4469			1.735	55.3321
	1.736	60.3384			1.736	55.5491
	1.737	60.2919			1.737	55.6111
	1.738	60.4469			1.738	55.5181
	1.739	60.3384			1.739	55.5801
	1.74	60.3849			1.74	55.5646
	1.741	60.3694			1.741	55.4716
	1.742	60.2454			1.742	55.3786
	1.743	60.2299			1.743	55.5956
	1.744	60.4004			1.744	55.3941
	1.745	60.2764			1.745	55.4406
	1.746	60.3229			1.746	55.3631
	1.747	60.3229			1.747	55.2701
	1.748	60.3384			1.748	55.2547
	1.749	60.2144			1.749	55.3786
	1.75	60.4469			1.75	55.3011
	1.751	60.3229			1.751	55.3631
	1.752	60.3539			1.752	55.3321
	1.753	60.3384			1.753	55.3631
	1.754	60.3694			1.754	55.2082
	1.755	60.2764			1.755	55.4561
	1.756	60.4779			1.756	55.3476
	1.757	60.5244			1.757	55.3941
	1.758	60.4934			1.758	55.3631
	1.759	60.5864			1.759	55.3786
	1.76	60.6019			1.76	55.2547
	1.761	60.5399			1.761	55.4561
	1.762	60.4779			1.762	55.3011
	1.763	60.6639			1.763	55.3321
	1.764	60.6329			1.764	55.3011
	1.765	60.6484			1.765	55.2856
	1.766	60.6484			1.766	55.1617
	1.767	60.5709			1.767	55.3786
	1.768	60.5244			1.768	55.3941
	1.769	60.6639			1.769	55.3476
	1.77	60.5709			1.77	55.4096
	1.771	60.6329			1.771	55.4716
	1.772	60.6019			1.772	55.3166
	1.773	60.6329			1.773	55.2547
	1.774	60.5244			1.774	55.4096
	1.775	60.7259			1.775	55.2082
	1.776	60.6174			1.776	55.2701
	1.777	60.7104			1.777	55.2392
	1.778	60.6794			1.778	55.1462
	1.779	60.7414			1.779	55.0687
	1.78	60.6484			1.78	55.2547
	1.781	60.8809			1.781	55.1152
	1.782	60.7724			1.782	55.1462
	1.783	60.8499			1.783	55.1462
	1.784	60.8809			1.784	55.1462
	1.785	60.9584			1.785	55.0532
	1.786	60.6794			1.786	55.2392
	1.787	61.0204			1.787	55.1307
	1.788	61.0359			1.788	55.1772
	1.789	61.0669			1.789	55.1617
	1.79	61.1133			1.79	55.1772
	1.791	61.1598			1.791	55.0687
	1.792	61.0514			1.792	55.2392
	1.793	61.0204			1.793	55.1152
	1.794	61.1288			1.794	55.1462
	1.795	61.0514			1.795	55.1307
	1.796	61.0669			1.796	55.1617
	1.797	61.0204			1.797	55.0377
	1.798	60.9739			1.798	55.2392
	1.799	60.8809			1.799	55.2701
	1.8	61.0669			1.8	55.2547
	1.801	60.9274			1.801	55.5491
	1.802	61.0049			1.802	55.4406
	1.803	61.0049			1.803	55.3321
	1.804	61.0514			1.804	55.2701
	1.805	60.9739			1.805	55.4561
	1.806	61.1753			1.806	55.2856
	1.807	61.0978			1.807	55.3321
	1.808	61.1598			1.808	55.2701
	1.809	61.1753			1.809	55.1772
	1.81	61.2063			1.81	55.1307
	1.811	61.1133			1.811	55.2547
	1.812	61.2993			1.812	55.1462
	1.813	61.2063			1.813	55.1462
	1.814	61.2063			1.814	55.1462
	1.815	61.2063			1.815	55.1462
	1.816	61.2063			1.816	55.0067
	1.817	61.1133			1.817	55.2237
	1.818	61.2993			1.818	55.1152
	1.819	61.3613			1.819	55.3011
	1.82	61.2993			1.82	55.2392
	1.821	61.3923			1.821	55.3166
	1.822	61.3768			1.822	55.1617
	1.823	61.3303			1.823	55.4251
	1.824	61.2218			1.824	55.2701
	1.825	61.4543			1.825	55.3786
	1.826	61.2838			1.826	55.3166
	1.827	61.3613			1.827	55.3476
	1.828	61.3303			1.828	55.1772
	1.829	61.2218			1.829	55.3786
	1.83	61.2528			1.83	55.3786
	1.831	61.3613			1.831	55.3166
	1.832	61.2528			1.832	55.3476
	1.833	61.3458			1.833	55.3631
	1.834	61.3303			1.834	55.2082
	1.835	61.3458			1.835	55.1462
	1.836	61.2528			1.836	55.3011
	1.837	61.4543			1.837	55.2392
	1.838	61.3303			1.838	55.2547
	1.839	61.4078			1.839	55.2547
	1.84	61.3303			1.84	55.1307
	1.841	61.3923			1.841	55.1462
	1.842	61.2528			1.842	55.2701
	1.843	61.4233			1.843	55.2082
	1.844	61.2838			1.844	55.2082
	1.845	61.3458			1.845	55.1772
	1.846	61.3148			1.846	55.1927
	1.847	61.3613			1.847	55.1152
	1.848	61.2373			1.848	55.2392
	1.849	61.4698			1.849	55.1927
	1.85	61.4543			1.85	55.2237
	1.851	61.4853			1.851	55.2082
	1.852	61.5163			1.852	55.2082
	1.853	61.5473			1.853	55.0842
	1.854	61.4388			1.854	55.2856
	1.855	61.4078			1.855	55.1617
	1.856	61.5628			1.856	55.1152
	1.857	61.4388			1.857	55.1307
	1.858	61.4698			1.858	55.0842
	1.859	61.4388			1.859	54.9757
	1.86	61.3613			1.86	55.1307
	1.861	61.2993			1.861	55.1927
	1.862	61.4388			1.862	55.1307
	1.863	61.3458			1.863	55.1462
	1.864	61.3923			1.864	55.1927
	1.865	61.4233			1.865	55.0687
	1.866	61.4233			1.866	54.9602
	1.867	61.3458			1.867	55.1307
	1.868	61.5318			1.868	55.0222
	1.869	61.4543			1.869	55.0222
	1.87	61.4853			1.87	54.9912
	1.871	61.5008			1.871	54.8517
	1.872	61.4853			1.872	54.8052
	1.873	61.4233			1.873	54.9292
	1.874	61.6093			1.874	54.8052
	1.875	61.4698			1.875	54.8207
	1.876	61.5008			1.876	54.8052
	1.877	61.4698			1.877	54.8052
	1.878	61.4388			1.878	54.6812
	1.879	61.3458			1.879	54.8672
	1.88	61.5318			1.88	54.7587
	1.881	61.5938			1.881	54.8362
	1.882	61.6093			1.882	54.8052
	1.883	61.6558			1.883	54.8052
	1.884	61.6868			1.884	54.7122
	1.885	61.5938			1.885	54.8672
	1.886	61.5318			1.886	54.7432
	1.887	61.7023			1.887	54.7587
	1.888	61.5628			1.888	54.7277
	1.889	61.5783			1.889	54.7587
	1.89	61.5163			1.89	54.5882
	1.891	61.4853			1.891	54.7587
	1.892	61.4233			1.892	54.8052
	1.893	61.5318			1.893	54.7897
	1.894	61.4853			1.894	54.7897
	1.895	61.5163			1.895	54.8052
	1.896	61.5318			1.896	54.6502
	1.897	61.5783			1.897	54.6502
	1.898	61.4853			1.898	54.7742
	1.899	61.7333			1.899	54.6502
	1.9	61.5938			1.9	54.6812
	1.901	61.7178			1.901	54.6192
	1.902	61.7023			1.902	54.3247
	1.903	61.7643			1.903	54.4022
	1.904	61.6558			1.904	54.5107
	1.905	61.8883			1.905	54.4487
	1.906	61.7643			1.906	54.4797
	1.907	61.7953			1.907	54.3402
	1.908	61.8418			1.908	54.4332
	1.909	61.8573			1.909	54.3402
	1.91	61.7333			1.91	54.5572
	1.911	61.9348			1.911	54.4022
	1.912	61.9503			1.912	54.4797
	1.913	61.9348			1.913	54.4642
	1.914	61.9968			1.914	54.4797
	1.915	62.0433			1.915	54.3867
	1.916	61.9348			1.916	54.6192
	1.917	61.8883			1.917	54.4797
	1.918	62.0743			1.918	54.4797
	1.919	61.8263			1.919	54.4952
	1.92	61.9193			1.92	54.4487
	1.921	61.8883			1.921	54.4642
	1.922	61.8108			1.922	54.5572
	1.923	61.7488			1.923	54.6502
	1.924	61.9193			1.924	54.5572
	1.925	61.8418			1.925	54.6967
	1.926	61.9038			1.926	54.6192
	1.927	61.9348			1.927	54.5882
	1.928	61.9813			1.928	54.4642
	1.929	61.9193			1.929	54.6657
	1.93	62.1053			1.93	54.4952
	1.931	62.0433			1.931	54.5417
	1.932	62.1208			1.932	54.4952
	1.933	62.1208			1.933	54.3712
	1.934	62.1828			1.934	54.3247
	1.935	62.0743			1.935	54.4487
	1.936	62.2913			1.936	54.3557
	1.937	62.1673			1.937	54.4022
	1.938	62.2138			1.938	54.3557
	1.939	62.1983			1.939	54.4177
	1.94	62.2448			1.94	54.3867
	1.941	62.0743			1.941	54.5727
	1.942	62.3223			1.942	54.4332
	1.943	62.3378			1.943	54.4952
	1.944	62.3533			1.944	54.4797
	1.945	62.3998			1.945	54.5107
	1.946	62.4618			1.946	54.3557
	1.947	62.3843			1.947	54.5727
	1.948	62.3533			1.948	54.4642
	1.949	62.5393			1.949	54.4952
	1.95	62.4463			1.95	54.5107
	1.951	62.4928			1.951	54.4487
	1.952	62.4928			1.952	54.4177
	1.953	62.3998			1.953	54.5882
	1.954	62.4153			1.954	54.5727
	1.955	62.5393			1.955	54.5572
	1.956	62.4928			1.956	54.5727
	1.957	62.5238			1.957	54.6347
	1.958	62.5548			1.958	54.4952
	1.959	62.5548			1.959	54.4332
	1.96	62.4773			1.96	54.5882
	1.961	62.6943			1.961	54.5107
	1.962	62.5703			1.962	54.5262
	1.963	62.8648			1.963	54.5107
	1.964	63.0352			1.964	54.4022
	1.965	62.9888			1.965	54.3557
	1.966	62.8958			1.966	54.4642
	1.967	63.0662			1.967	54.3712
	1.968	62.9423			1.968	54.3867
	1.969	62.9578			1.969	54.4332
	1.97	62.9113			1.97	54.4642
	1.971	62.8803			1.971	54.3402
	1.972	62.7253			1.972	54.5572
	1.973	62.8803			1.973	54.4642
	1.974	62.9113			1.974	54.5107
	1.975	62.8648			1.975	54.4952
	1.976	62.8803			1.976	54.4952
	1.977	62.9888			1.977	54.4332
	1.978	62.8338			1.978	54.5572
	1.979	62.7563			1.979	54.4797
	1.98	62.9113			1.98	54.4642
	1.981	62.7873			1.981	54.4332
	1.982	62.8183			1.982	54.4487
	1.983	62.4153			1.983	54.3247
	1.984	62.4928			1.984	54.4952
	1.985	62.3533			1.985	54.5262
	1.986	62.5238			1.986	54.4797
	1.987	62.3688			1.987	54.5107
	1.988	62.4153			1.988	54.5107
	1.989	62.4308			1.989	54.3867
	1.99	62.4773			1.99	54.3557
	1.991	62.3843			1.991	54.4952
	1.992	62.5858			1.992	54.3557
	1.993	62.5083			1.993	54.4022
	1.994	62.6013			1.994	54.3402
	1.995	62.6168			1.995	54.2317
	1.996	62.6633			1.996	54.1387
	1.997	62.5548			1.997	54.2782
	1.998	62.7718			1.998	54.1542
[truncated: 3,002 more rows]

## Sheet: Figure 5
												AST	No.1	No.2	No.3
												Before surgery	127.6	102.76	108.77
												1 d	150.4	140.48	130.76
												4 d	133.2	145.33	162.38
												7 d	139	126.19	110.41
												14 d	125.6	107.13	105.24
												BNP	No.1	No.2	No.3
												Before surgery	1178.08	1420.29	486.518
												1d	1364.21	1172.35	589.809
												4d	1112.27	1457.03	521.441
												7d	1788.79	1400.21	665.749
												14d	1347.58	797.537	416.171
												CK-MB	No.1	No.2	No.3
												Before surgery	499.532	486.39	381.228
												1d	435.385	426.15	225.386
												4d	476.009	431.282	305.367
												7d	514.37	526.519	316.877
												14d	556.056	478.114	290.392
												CK	No.1	No.2	No.3
												Before surgery	517.09	270.87	883.93
												1d	3897.52	4412.32	4046.79
												4d	445	828.25	97.6
												7d	404.71	322.94	350.09
												14d	146.93	177.91	187.71
												cTn-T	No.1	No.2	No.3
												Before surgery	1178.08	1420.29	657.361
												1d	1364.21	1172.35	562.82
												4d	1112.27	1457.03	450.677
												7d	1788.79	1400.21	604.802
												14d	1347.58	797.537	545.89
												LDH	No.1	No.2	No.3
												Before surgery	1178.08	1420.29	657.361
												1d	1364.21	1172.35	562.82
												4d	1112.27	1457.03	450.677
												7d	1788.79	1400.21	604.802
												14d	1347.58	797.537	545.89
												Before surgery	693.66	519.29	594.01
												1d	731.47	758.57	695.76
												4d	657.25	548.87	393.67
												7d	558.39	498.01	484.7
												14d	412.93	565.17	416.99

## Sheet: Figure S1
	Figure S1a
			GelMA (52.6% substitution)		GelMA (85.5% substitution)
		HA-NB (1.04% substitution)	22.78	7.98	13.11	0.478
		HA-NB (3.27% substitution)	38.19	2.241	17.143	6.337
		HA-NB (6.75% substitution)	41.68	6.878	24.757	8.173
	Figure S1b
			GelMA (52.6% substitution)		GelMA (85.5% substitution)
		HA-NB (1.04% substitution)	83.5	25.171	77	12.377
		HA-NB (3.27% substitution)	154.75	26.58	57.5	10.238
		HA-NB (6.75% substitution)	190.25	13.255	153.25	23.98
	Figure S1c
		0.625% / 2.5%		0.625% / 5.0%		0.625% / 7.5%		1.25% / 2.5%		1.25% / 5.0%		1.25% / 7.5%		2.5% / 2.5%		2.5% / 5.0%		2.5% / 7.5%		2.5% / 10%		Cyanoacrylate (CA)		Fibrin glue		Surgiflo
		4.56	1.006	10.807	0.48	14.547	2.886	21.7	2.953	38.19	2.241	47.667	3.723	21.98	1.526	42.238	2.735	65.813	3.996	82.137	4.005	0	0	7.063	2.94	0	0
	Figure S1d
		0.625% / 2.5%		0.625% / 5.0%		0.625% / 7.5%		1.25% / 2.5%		1.25% / 5.0%		1.25% / 7.5%		2.5% / 2.5%		2.5% / 5.0%		2.5% / 7.5%		2.5% / 10%		Cyanoacrylate (CA)		Fibrin glue		Surgiflo
		20.75	8.227	56.25	5.612	80.625	15.928	92	14.078	154.75	26.58	201.5	59.607	131	3.031	183.938	21.101	214.125	6.524	290	18.02	24.188	4.17	63.188	23.577	7.313	2.831

## Sheet: Figure S3
Figure S3b
	GelMA/HA-NB/LAP	GelMA/HA-NB	GelMA/LAP
	32.1111	45.5294	26.3846
	32.0435	37.125	29.1429
	31	43.9474	28.8333

## Sheet: Figure S6
					Figure S6c
						GelMA/HA-NB/LAP--High	GelMA/HA-NB/LAP--Low	GelMA/HA-NB	GelMA/LAP
						913.71	567.4	186.72	21.15
						951.77	362.29	187.05	20.04
						1029.94	483.38	171.39	25.38
					Figure S6e
						GelMA/HA-NB/LAP-High	GelMA/HA-NB/LAP-Low	GelMA/HA-NB	GelMA/LAP
						94.8789	28.726	5.6179	5.6179
						101.236	24.9682	5.61784	5.61784
						98.6754	39.9	3.74532	3.74532

## Sheet: Figure S7
	Figure S7c
			GelMA/HA-NB/LAP			Control
		1 d	0.3462	0.3451	0.3486	0.3349	0.3404	0.3444
		3 d	1.354	1.3844	1.3915	1.5253	1.5897	1.5465
		5 d	2.0756	2.0467	2.0277	2.1032	2.0934	2.0711
		7 d	2.947	2.9207	2.9908	2.8553	3.0185	2.8467

## Sheet: Figure S8
	Figure S8d
		Day 0	Day 7	Day 14	Day 28	Day 56
		100	84.2105	60.5263	26.3158	18.4211
		100	86.8421	52.6316	31.5789	21.0526
		100	76.3158	65.7895	18.4211	21.0526
	Figure S8g
			GelMA/HA-NB/LAP			Fibrin glue			Cyanoacrylate (CA)
		1 week	3	2	3	5	4	4	2	3	4
		2 weeks	2	1	2	4	3	3	1	3	2

[truncated: 1 more sheets: Figure S9]
